# Supplementary material for: The digital heartbeat: a qualitative descriptive study on women's views on preventing cardiovascular disease in primary care
Source: Fam Pract. 2026 Jun 19;43(4):cmag041. doi: 10.1093/fampra/cmag041 (PMC13280644; doi:10.1093/fampra/cmag041)
Supplement: cmag041_Supplementary_Data [file cmag041_supplementary_data.zip]

Archive with 3 entries (3 files):
- Bousbiat et al_COREQ-checklist.pdf
- BOUSBIAT_et_al_Suppl._Table_1_24March2024(FV).pdf
- BOUSBIAT_et_al_Suppl._Table_2_24March2024(FV).pdf
